# Supplementary material for: Lactational Changes of Phospholipids Content and Composition in Chinese Breast Milk
Source: Nutrients. 2022 Apr 7;14(8):1539. doi: 10.3390/nu14081539 (PMC9030290; doi:10.3390/nu14081539)
Supplement: Supplementary file 1 [file nutrients-14-01539-s001.zip]

Archive with 4 entries (3 files):
- nutrients-1631941-supplementary/
- nutrients-1631941-supplementary/Supplementary  Figure S1.pptx
- nutrients-1631941-supplementary/Supplementary Figure S2.pptx
- nutrients-1631941-supplementary/Supplementary Table S1.pdf
